# Supplementary material for: Antiviral Activity of Chrysin against Influenza Virus Replication via Inhibition of Autophagy
Source: Viruses. 2021 Jul 13;13(7):1350. doi: 10.3390/v13071350 (PMC8310364; doi:10.3390/v13071350)
Supplement: Supplementary file 1 [file viruses-13-01350-s001.zip]

Archive with 1 entries (1 files):
- viruses-1272369-supplementary.pdf
